# Supplementary material for: An Energy-Efficient Flexible Multi-Modal Wireless Sweat Sensing System Based on Laser Induced Graphene
Source: Sensors (Basel). 2023 May 17;23(10):4818. doi: 10.3390/s23104818 (PMC10221498; doi:10.3390/s23104818)
Supplement: Supplementary file 1 [file sensors-23-04818-s001.zip]

Archive with 1 entries (1 files):
- sensors-2345925-supplementary.pdf
